# Supplementary material for: Liver-Specific Deletion of Phosphatase and Tensin Homolog Deleted on Chromosome 10 Significantly Ameliorates Chronic EtOH-Induced Increases in Hepatocellular Damage
Source: PLoS One. 2016 Apr 28;11(4):e0154152. doi: 10.1371/journal.pone.0154152 (PMC4849752; doi:10.1371/journal.pone.0154152)
Supplement: S1 Table — Proteins identified in Fig 4 were examined using KEGG pathway analysis as previously described [49]. (XLSX) [file pone.0154152.s002.xlsx]

## Sheet: S1 Table
This is the S1 Table legend: S1 Table. Pathway analysis of up/downregulated oxidative stress proteins in PF/EtOH fed PTENf/f/PTENLKO mice. Proteins identified in Fig 4 were examined using KEGG pathway analysis as previously described [49].
S1 Table
KEGG PATHWAY ANALYSIS
Term	Overlap	P-value	Adjusted P-value	Genes
glutathione metabolism	11/37	3.7155e-22	1.4862e-21	GSTM4;GSTM3;GCLC;GSTM1;GPX4;GSTA4;GPX3;GSS;GSTA2;MGST3;GSTA1
metabolism of xenobiotics by cytochrome p450	7/70	3.22812e-10	6.45623e-10	GSTM4;GSTM3;GSTM1;GSTA4;GSTA2;MGST3;GSTA1
glutamate metabolism	2/30	0.00358403	0.00477871	GCLC;GSS
arachidonic acid metabolism	2/51	0.00963305	0.00963305	GPX4;GPX3
